# Supplementary material for: Association between Pb, Cd, and Hg Exposure and Liver Injury among Korean Adults
Source: Int J Environ Res Public Health. 2021 Jun 24;18(13):6783. doi: 10.3390/ijerph18136783 (PMC8297092; doi:10.3390/ijerph18136783)
Supplement: Supplementary file 1 [file ijerph-18-06783-s001.zip]

Archive with 1 entries (1 files):
- ijerph-1261416-supplementary.pdf
